# Supplementary material for: Long-Chain Polyisoprenoids Are Synthesized by AtCPT1 in Arabidopsis thaliana
Source: Molecules. 2019 Jul 31;24(15):2789. doi: 10.3390/molecules24152789 (PMC6695881; doi:10.3390/molecules24152789)
Supplement: Supplementary file 1 [file molecules-24-02789-s001.zip]

Archive with 3 entries (3 files):
- Supplemental Figure S1.pdf
- Supplemental Figure S2.pdf
- Supplemental Table S1.pdf
